# Supplementary material for: AFragmenter: schema-free, tuneable protein domain segmentation for AlphaFold protein structures
Source: Bioinformatics. 2025 Oct 27;41(11):btaf588. doi: 10.1093/bioinformatics/btaf588 (PMC12619643; doi:10.1093/bioinformatics/btaf588)
Supplement: btaf588_Supplementary_Data [file btaf588_supplementary_data.zip]

Archive with 2 entries (2 files):
- AFragmenter_supplementary_table_1.xlsx
- Supplementary Information - Benchmarking.pdf
