# Supplementary material for: AFragmenter: schema-free, tuneable protein domain segmentation for AlphaFold protein structures
Source: Bioinformatics. 2025 Oct 27;41(11):btaf588. doi: 10.1093/bioinformatics/btaf588 (PMC12619643; doi:10.1093/bioinformatics/btaf588)
Supplement: btaf588_Supplementary_Data [file btaf588_supplementary_data.zip › AFragmenter_supplementary_table_1.xlsx]

## Sheet: Sheet1
Name	DOI	Year of publication	ML or heuristic	Data source	Note on data	Control over segmentation process
ConDo	10.1093/bioinformatics/bty973	2019	ML	CATH, SCOPe	Censensus dataset between CATH and SCOPe	Able to manually edit the final confidence score cut-off value in the 'bin/gen_results.py' script file
DNN-Dom	10.1093/bioinformatics/btz464	2019	ML	CATH
DeepDom	10.1016/j.cose.2020.102057	2020	ML	CATH		Window-size and stride-size (step-size) used to partition fasta sequence with overlap can both be changed to any positive integer
Eguchi-CNN	10.1093/bioinformatics/btz650	2020	ML	CATH
FUPred	10.1093/bioinformatics/btaa217	2020	ML	SCOPe
TopDomain	10.1021/acs.jctc.1c00129	2021	ML	SCOPe	Reannotated SCOPe dataset; clustered multidomain structures at 70% identity and single-domain structures at 20% identity, reannotated manually and with help of DomainParser2 and DDOMAIN, Reinspected annotations using self developed deep learning method
DistDom	10.1186/s12859-022-04829-1	2022	ML	TopDomain dataset
Res-Dom	10.1093/bioadv/vbac060	2022	ML	CATH
SWORD2	10.1093/nar/gkac370	2022	Heuristic	SCOP, CATH, ECOD, Islam2363	No new data used; SWORD2 is based on SWORD with additional pre- and post-processing steps during analysis (SWORD used SCOP, CATH, ECOD, Islam2363)	Possible to disable the calculation of pseudo-engergy of domains and PUs; Returns multiple possible solutions instead of just one
DomBpred	10.1109/TCBB.2022.3175905	2023	Heuristic	CATH, SCOPe	CATH entry kept and SCOPe entry removed in case of consensus. Entry with largest number of domains kept in case of disagreement
DPAM	10.1002/pro.4548	2023	Heuristic	ECOD, AlphaFold	Uses PAE scores from AlphaFold in probability calculations
Merizo	10.1038/s41467-023-43934-4	2023	ML	CATH, AlphaFold	Used AlphaFold models for fine-tuning via self-distillation	Post-segmentation filtering using: pLDDT, b-factors, and/or pIoU; possible to re-segment domains under a length treshold; possible to limit the number of re-segmentations
UniDoc	10.1093/bioinformatics/btad070	2023	Heuristic	SCOP, SCOPe, CATH, ECOD, Islam2363	Different consensus dataset combinations (see Table 1 of original paper)
Chainsaw	10.1093/bioinformatics/btae296	2024	ML	CATH		Post-segmentation filtering using: domain length, number of distinct secondary structures in domains, and proportion of distinct secondary stucture in domains; possible to skip post-processing
